# Supplementary material for: Nitrate Prevents Sjögren's Disease by Modulating T Helper Cells via NF‐κB Pathway Suppression
Source: Oral Dis. 2025 Jun 16;31(12):3323–35. doi: 10.1111/odi.70004 (PMC12989053; doi:10.1111/odi.70004)
Supplement: Supplementary file 1 — Figure S1. Changes of salivary gland in NOD/LtJ mice from 6 to 16 weeks. (A, B) The lymphocyte infiltration area increased in NOD/LtJ mice submandibular gland. (C) The salivary flow rate gradually reduced in NOD/LtJ mice. (D)The nitrate concentration in saliva variation tendency in NOD/LtJ mice. n = 3. Pearson correlation coefficient was used to assess the linear relationship. [file ODI-31-3323-s003.zip]

Archive with 2 entries (2 files):
- odi70004-sup-0001-FigureS1@Fig.S1_1.tif
- odi70004-sup-0002-FigureS1@Fig.S1_2.tif
