# Supplementary material for: Nitrate Prevents Sjögren's Disease by Modulating T Helper Cells via NF‐κB Pathway Suppression
Source: Oral Dis. 2025 Jun 16;31(12):3323–35. doi: 10.1111/odi.70004 (PMC12989053; doi:10.1111/odi.70004)
Supplement: Supplementary file 2 — Figure S2. qRT‐PCR of submandibular glands in SjD and SjD + Nit group. (A) Gene related to immune and inflammation, (B) Slc17a5 expression, (C) submandibular function, (D) Th cell, (E) p75NTR pathway, (F) O‐linked glycosylation, N‐glycosylation, (G) chemokine signaling and (H) ER stress changes in SGs. n = 3, * p < 0.05, ** p < 0.01, *** p < 0.001. Student's t‐test was performed to compare difference between two groups with normal distribution. [file ODI-31-3323-s002.zip]

Archive with 2 entries (2 files):
- odi70004-sup-0003-FigureS2@FIG.S2_1.tif
- odi70004-sup-0004-FigureS2@FIG.S2_2.tif
