# Supplementary material for: Nitrate Prevents Sjögren's Disease by Modulating T Helper Cells via NF‐κB Pathway Suppression
Source: Oral Dis. 2025 Jun 16;31(12):3323–35. doi: 10.1111/odi.70004 (PMC12989053; doi:10.1111/odi.70004)
Supplement: Supplementary file 3 — Table S1. Primers for qRT‐PCR. [file ODI-31-3323-s001.zip]

Archive with 2 entries (2 files):
- odi70004-sup-0005-TableS1@Supplementary Table1_1.docx
- Supplementary Table1_2.docx
